# Supplementary material for: Interaction of a Short Peptide with G-Quadruplex-Forming Sequences: An SRCD and CD Study
Source: Pharmaceutics. 2021 Jul 21;13(8):1104. doi: 10.3390/pharmaceutics13081104 (PMC8401852; doi:10.3390/pharmaceutics13081104)
Supplement: Supplementary file 1 [file pharmaceutics-13-01104-s001.zip]

Archive with 1 entries (1 files):
- pharmaceutics-1262305-supplementary.pdf
